# Supplementary material for: Expanding Monitoring Capacity for Potential Invasive Species in Arctic Canada With Environmental DNA Metabarcoding
Source: Glob Chang Biol. 2025 Sep 8;31(9):e70452. doi: 10.1111/gcb.70452 (PMC12415680; doi:10.1111/gcb.70452)
Supplement: Supplementary file 1 — Data S1: gcb70452‐sup‐0001‐DataS1.xlsx. [file GCB-31-e70452-s002.xlsx]

## Sheet: COI
Species or lowest taxonomy	Source
Acartia hudsonica	ARMs
Acartia longiremis	ARMs
Acinetosporaceae	ARMs
Aeginopsis laurentii	ARMs
Agarum clathratum	ARMs
Aglantha digitale	ARMs
Alaria esculenta	ARMs
Alexandrium	Arctic Protist Flora
Alexandrium tamarense	Arctic Protist Flora
Alpheus bellulus	Tropical species - contamination
Amphibalanus improvisus	IDENTIFIED POTENTIAL INVASIVE
Anatoma euglypta	Antarctic species - contamination
Ancyromonas sigmoides	Arctic Protist Flora
Ansanella granifera	Jang, S.H., 2022. Assessment of biodiversity, global distribution, and putative ecological niches of suessiacean dinoflagellates by DNA metabarcoding. Frontiers in Ecology and Evolution, 10, p.1010854.
Asteroidea	ARMs
Attheya longicornis	Arctic Protist Flora
Azadinium dalianense	Tillmann, U., Wietkamp, S., Krock, B., Tillmann, A., Voss, D. and Gu, H., 2020. Amphidomataceae (Dinophyceae) in the western Greenland area, including description of Azadinium perforatum sp. nov.áPhycologia,á59(1), pp.63-88.;Arctic Protist Flora
Bathycoccus prasinos	Arctic Protist Flora
Benthalbella elongata	Antarctic species - contamination
Boccardia	ARMs
Bolinopsis infundibulum	ARMs
Boreogadus saida	ARMs
Calanus	ARMs
Calanus finmarchicus	Biodiversity of Marine Planktonic Copepods;ARMs
Calanus glacialis	Biodiversity of Marine Planktonic Copepods;ARMs
Calanus hyperboreus	ARMs
Catablema	ARMs
Catablema vesicarium	ARMs
Cerastoderma glaucum	ARMs
Chaetognatha	ARMs
Chaetozone setosa	ARMs
Chordariaceae	ARMs
Chroomonas	Arctic Protist Flora
Chrysochromulina	Arctic Protist Flora
Cistenides	ARMs
Cistenides granulata	ARMs
Cistenides hyperborea	ARMs
Clione limacina	ARMs
Coccolithus	Arctic Protist Flora
Cucumaria frondosa	ARMs
Cucumaria georgiana	ARMs
Cyanea capillata	ARMs
Cyanea tzetlinii	Kolbasova, G.D., Zalevsky, A.O., Gafurov, A.R., Gusev, P.O., Ezhova, M.A., Zheludkevich, A.A., Konovalova, O.P., Kosobokova, K.N., Kotlov, N.U., Lanina, N.O. and Lapashina, A.S., 2015. A new species of Cyanea jellyfish sympatric to C. capillata in the White Sea. Polar Biology, 38, pp.1439-1451.
Cylindrotheca closterium	Arctic Protist Flora
Desmarestia	ARMs
Dictyosiphon foeniculaceus	ARMs
Dinobryon balticum	Arctic Protist Flora
Dinophyceae	Tillmann, U., Wietkamp, S., Krock, B., Tillmann, A., Voss, D. and Gu, H., 2020. Amphidomataceae (Dinophyceae) in the western Greenland area, including description of Azadinium perforatum sp. nov.áPhycologia,á59(1), pp.63-88.;Arctic Protist Flora
Dinophysis	Arctic Protist Flora;ARMs;"Egge, E., Elferink, S., Vaulot, D., John, U., Bratbak, G., Larsen, A. and Edvardsen, B., 2021. An 18S V4 rDNA metabarcoding dataset of protist diversity in the Atlantic inflow to the Arctic Ocean, through the year and down to 1000 m depth.áEarth System Science Data Discussions,á2021, pp.1-25."
Fragilaria striatula	Arctic Protist Flora
Galathowenia oculata	ARMs
Gonothyraea loveni	ARMs
Gonyaulacaceae	Arctic Protist Flora
Gonyaulacales	Tillmann, U., Wietkamp, S., Krock, B., Tillmann, A., Voss, D. and Gu, H., 2020. Amphidomataceae (Dinophyceae) in the western Greenland area, including description of Azadinium perforatum sp. nov.áPhycologia,á59(1), pp.63-88.;Arctic Protist Flora
Gonyaulax spinifera	Arctic Protist Flora
Gymnodinium simplex	Arctic Protist Flora
Gymnodinium	Arctic Protist Flora;ARMs;"Egge, E., Elferink, S., Vaulot, D., John, U., Bratbak, G., Larsen, A. and Edvardsen, B., 2021. An 18S V4 rDNA metabarcoding dataset of protist diversity in the Atlantic inflow to the Arctic Ocean, through the year and down to 1000 m depth.áEarth System Science Data Discussions,á2021, pp.1-25."
Gymnoscopelus nicholsi	Antarctic species - contamination
Halitholus cirratus	ARMs
Halomonhystera uniformis	ARMs
Harmothoe rarispina	ARMs
Heterocucumis steineni	Antarctic species - contamination
Hiatella	ARMs
Imparidentia	ARMs
Karenia	Arctic Protist Flora
Kareniaceae	Arctic Protist Flora;ARMs;"Egge, E., Elferink, S., Vaulot, D., John, U., Bratbak, G., Larsen, A. and Edvardsen, B., 2021. An 18S V4 rDNA metabarcoding dataset of protist diversity in the Atlantic inflow to the Arctic Ocean, through the year and down to 1000 m depth.áEarth System Science Data Discussions,á2021, pp.1-25."
Karlodinium	Arctic Protist Flora
Karlodinium veneficum	Arctic Protist Flora
Lampadena speculigera	GBIF records in Baffin Bay
Limacina helicina	ARMs
Lineidae	ARMs
Lingulodinium polyedrum	Arctic Protist Flora
Macoma balthica	ARMs
Macoma calcarea	ARMs
Margalefidinium polykrikoides	Schiffrine, N., Dhifallah, F., Dionne, K., Poulin, M., Lessard, S., Rochon, A., and Gosselin, M.: Microbial plankton occurrence database in the North American Arctic region: synthesis of recent diversity of potentially toxic and/or harmful algae, Earth Syst. Sci. Data, 16, 5681–5701, https://doi.org/10.5194/essd-16-5681-2024, 2024.
Metridia longa	ARMs
Micractinium singularis	Arctic Protist Flora
Micromonas pusilla	Arctic Protist Flora
Mya truncata	ARMs
Mytilus	ARMs
Nannochloropsis limnetica	GBIF records in the Arctic
Nereis zonata	ARMs
Nicolea zostericola	ARMs
Nothria conchylega	ARMs
Nusuttodinium	Arctic protist flora
Obelia longissima	ARMs
Oithona similis	ARMs
Ophiacantha bidentata	ARMs
Paradiplospinus	Antarctic species - contamination
Peridiniales	Arctic Protist Flora
Phaeostroma	GBIF records across the Arctic
Polarella glacialis	Arctic Protist Flora
Prorocentrum	Arctic Protist Flora
Prorocentrum minimum	Arctic Protist Flora
Protoperidinium	Arctic Protist Flora
Protoperidinium depressum	Arctic Protist Flora
Pseudocalanus acuspes	ARMs
Pseudocalanus major	ARMs
Pseudocalanus mimus	Biodiversity of Marine Planktonic Copepods
Pseudocalanus minutus	ARMs
Pseudocalanus newmani	ARMs
Pseudoscourfieldia marina	Arctic Protist Flora
Psolus phantapus	ARMs
Ptilota serrata	Arctic Protist Flora
Pylaiella littoralis	ARMs
Pylaiella washingtoniensis	Küpper, F.C., Peters, A.F., Shewring, D.M., Sayer, M.D., Mystikou, A., Brown, H., Azzopardi, E., Dargent, O., Strittmatter, M., Brennan, D. and Asensi, A.O., 2016. Arctic marine phytobenthos of northern Baffin Island. Journal of Phycology, 52(4), pp.532-549.
Rhodochorton	ARMs
Rhodomela	ARMs
Rotifera	ARMs
Saccharina latissima	ARMs
Sagittidae	ARMs
Sagittoidea	ARMs
Saundersella	Fredriksen, S., Gabrielsen, T.M., Kile, M.R. and Sivertsen, K., 2015. Benthic algal vegetation in Isfjorden, Svalbard. Polar Research, 34(1), p.25994.
Sebastes norvegicus	ARMs
Semibalanus balanoides	ARMs
Skeletonema marinoi	Arctic Protist Flora
Stictyosiphon tortilis	ARMs
Strongylocentrotus droebachiensis	ARMs
Synchaetidae	ARMs
Thalassiosira nordenskioeldii	Arctic Protist Flora
Thecostraca	ARMs
Themisto libellula	ARMS
Tintinnina	ARMs
Trachynema groenlandicum	Wegeberg, S., 2023. Biogeography of high-latitude macroalgal flora: Greenland macroalgal diversity in a North Atlantic and macroecological perspective.
Triconia borealis	ARMs

## Sheet: 18S
Species or lowest taxonomy	Source
Abra	Deart, Y.V., Frolov, A.A. and Manushin, I.E., 2013. Bivalves Abra prismatica (Montagu, 1808) and Gari fervensis (Gmelin, 1791)—Species new to the fauna of the Russian sector of the Barents Sea. Russian journal of biological invasions, 4, pp.139-148.
Acartia hudsonica	ARMs
Acineta	Terrestrial plant
Acrosiphonia	Arctic Protist Flora
Actinocyclus curvatulus	Arctic Protist Flora
Aeginopsis laurentii	ARMs
Aglantha digitale	ARMs
Akashiwo	Arctic Protist Flora
Alaria esculenta	ARMs
Alcyonidioides mytili	ARMs
Alexandrium insuetum	Arctic Protist Flora
Alexandrium ostenfeldii	Arctic Protist Flora
Allas	GBIF records
Amastigomonas	Arctic Protist Flora
Amoebophrya	Kellogg, C.T., McClelland, J.W., Dunton, K.H. and Crump, B.C., 2019. Strong seasonality in arctic estuarine microbial food webs. Frontiers in Microbiology, 10, p.479205.
Amphidinium	Arctic Protist Flora
Amphidinium longum	Arctic Protist Flora
Amphora	Arctic Protist Flora
Amphora coffeaeformis	Arctic Protist Flora
Amphora laevis	Arctic Protist Flora
Amphorellopsis	GBIF records
Amylax triacantha	Arctic Protist Flora
Ancora sagittata	Arctic parasite of Capitella capitata. Simdyanov et al. (2017)https://peerj.com/articles/3354/ and Krumhansl K, Brooks C, Kingsbury S, DiBacco C (2025). Metabarcoding of Benthic Marine Communities in Nova Scotia and New Brunswick. Version 1.1. Fisheries and Oceans Canada. Occurrence dataset. ttps://ipt.iobis.org/obiscanada/resource?r=metabarcoding_benthic_marine_communities_in_novascotia_newbruns…
Ancyromonas sigmoides	Arctic Protist Flora
Anthosactis janmayeni	ARMs
Apicomplexa	Del Campo, J., Heger, T.J., Rodríguez-Martínez, R., Worden, A.Z., Richards, T.A., Massana, R. and Keeling, P.J., 2019. Assessing the diversity and distribution of apicomplexans in host and free-living environments using high-throughput amplicon data and a phylogenetically informed reference framework. Frontiers in microbiology, 10, p.2373.
Apicoporus	GBIF records
Aplanochytrium	GBIF records
Aplanochytrium kerguelense	GBIF records
Arcocellulus	Arctic Protist Flora
Arthracanthida	GBIF records
Askenasia	ARMs
Asperspina	ARMs
Attheya longicornis	Arctic Protist Flora
Audouinella hermannii	Arctic Protist Flora
Aureococcus	GBIF records
Azadinium	Tillmann, U., Wietkamp, S., Krock, B., Tillmann, A., Voss, D. and Gu, H., 2020. Amphidomataceae (Dinophyceae) in the western Greenland area, including description of Azadinium perforatum sp. nov. Phycologia, 59(1), pp.63-88.
Bacillariophyceae	Arctic Protist Flora
Bacillariophyta	Arctic Protist Flora
Bathycoccus	Arctic Protist Flora
Bathycoccus prasinos	Arctic Protist Flora
Beroe abyssicola	ARMs
Bicosta	Arctic Protist Flora
Bicosta minor	Arctic Protist Flora
Bodo	GBIF records
Bodo saltans	GBIF records
Bodonidae	Arctic Protist Flora
Bolidomonas	GBIF records
Bougainvillia britannica	ARMs
Caecitellus	GBIF records
Caecitellus paraparvulus	GBIF records
Calanidae	ARMs
Calanoida	Biodiversity of Marine Planktonic Copepods
Calcaronea	ARMs
Calliacantha natans	Arctic Protist Flora
Carinoma tremaphoros	NA
Catablema vesicarium	ARMs
Caulleriella parva	Krumhansl K, Brooks C, Kingsbury S, DiBacco C (2025). Metabarcoding of Benthic Marine Communities in Nova Scotia and New Brunswick. Version 1.1. Fisheries and Oceans Canada. Occurrence dataset. ttps://ipt.iobis.org/obiscanada/resource?r=metabarcoding_benthic_marine_communities_in_novascotia_newbrunswick_2021&v=1.1
Centrohelida	Carter-Gates, M., Balestreri, C., Thorpe, S.E., Cottier, F., Baylay, A., Bibby, T.S., Moore, C.M. and Schroeder, D.C., 2020. Implications of increasing Atlantic influence for Arctic microbial community structure. Scientific reports, 10(1), p.19262.
Cephalothrix linearis	ARMs
Cercozoa	Arctic Protist Flora
Cerebratulus marginatus	ARMs
Chaenea vorax	NA
Chaetoceros	Arctic Protist Flora
Chaetoceros brevis	Arctic Protist Flora
Chaetoceros debilis	Arctic Protist Flora
Chaetoceros gelidus	Arctic Protist Flora
Chaetoceros neogracilis	Arctic Protist Flora
Chattonellales	GBIF records
Chaunocanthida	Wietkamp, S., 2016. A comparative study of cryo-pelagic coupling of protist communities in the Arctic and Southern Ocean (Doctoral dissertation, University of Hamburg).
Chlorarachnea	Lovejoy, C. and Potvin, M., 2011. Microbial eukaryotic distribution in a dynamic Beaufort Sea and the Arctic Ocean. Journal of Plankton Research, 33(3), pp.431-444.
Chlorella	Arctic Protist Flora
Chlorophyceae	Arctic Protist Flora
Chlorophyta	ARMs
Choreotrichia	ARMs
Chrysochromulina	Arctic Protist Flora
Chrysochromulina leadbeateri	Arctic Protist Flora
Chrysochromulina scutellum	Arctic Protist Flora
Chrysochromulina spinifera	Arctic Protist Flora
Chrysochromulina strobilus	Arctic Protist Flora
Chrysoculter	GBIF records
Chrysophyceae	Arctic Protist Flora
Cibicidoides wuellerstorfi	ARMs
Clavactinia serrata	ARMs
Closteriopsis acicularis	Arctic Protist Flora
Cocconeis stauroneiformis	Arctic Protist Flora
Cochlodinium	Arctic Protist Flora
Condylostoma	ARMs
Copepoda	ARMs
Crustomastix	Jungblut, A.D., Vincent, W.F. and Lovejoy, C., 2012. Eukaryotes in Arctic and Antarctic cyanobacterial mats. FEMS Microbiology Ecology, 82(2), pp.416-428.
Crustomastix stigmatica	GBIF records
Cryothecomonas	Arctic Protist Flora
Cryptocaryon	GBIF records
Cryptochiton stelleri	NA
Cryptomonadales	Arctic Protist Flora
Cryptomonas	Arctic Protist Flora
Cryptomonas curvata	Arctic Protist Flora
Cryptophyceae	Arctic Protist Flora
Ctenophora	ARMs
Cyanea	ARMs
Cyanea capillata	ARMs
Cyclotrichium cyclokaryon	ARMs
Cymbomonas tetramitiformis	Arctic Protist Flora
Cyranomonas australis	Lee, W.J. and Park, J.S., 2016. Placement of the unclassified Cyranomonas australis Lee 2002 within a novel clade of Cercozoa. European Journal of Protistology, 56, pp.60-66.
Derogenes varicus	Bouguerche, C., Huston, D.C., Karlsbakk, E., Ahmed, M. and Holovachov, O., 2024. Untangling the Derogenes varicus species complex in Scandinavian waters and the Arctic: description of Derogenes abba n. sp.(Trematoda, Derogenidae) from Hippoglossoides platessoides and new host records for D. varicus (Müller, 1784) sensu stricto. Parasite, 31.
Diaphanoeca grandis	Arctic Protist Flora
Diaphanoeca undulata	Arctic Protist Flora
Dictyocha speculum	NOAA Biological Atlas of Arctic Seas
Dictyosphaerium	Arctic Protist Flora
Didinium	ARMs
Dinobryon sociale	Arctic Protist Flora
Dinophyceae	Arctic Protist Flora
Dinophysales	Arctic Protist Flora
Dinophysis acuminata	Arctic Protist Flora
Diplonema papillatum	GBIF records
Diplonemea	GBIF records
Diplonemida	GBIF records
Dryodora glandiformis	ARMs
Dysteria lanceolata	Krumhansl K, Brooks C, Kingsbury S, DiBacco C (2025). Metabarcoding of Benthic Marine Communities in Nova Scotia and New Brunswick. Version 1.1. Fisheries and Oceans Canada. Occurrence dataset. ttps://ipt.iobis.org/obiscanada/resource?r=metabarcoding_benthic_marine_communities_in_novascotia_newbrunswick_2021&v=1.1
Ebria	Arctic Protist Flora
Echinus esculentus	ARMs
Echiurus echiurus	ARMs
Ectocarpus siliculosus	Bolton, J.J., 1983. Ecoclinal variation in Ectocarpus siliculosus (Phaeophyceae) with respect to temperature growth optima and survival limits. Marine biology, 73, pp.131-138.
Encyonema	Arctic Protist Flora
Entomoneis	Arctic Protist Flora
Ephelota	ARMs
Ephelota gemmipara	ARMs
Eteone longa	ARMs
Eucampia zodiacus	Arctic Protist Flora
Euduboscquella crenulata	GBIF records
Euglena viridis	Arctic Protist Flora
Eugregarinorida	GBIF records
Eunicida	ARMs
Euplotes	ARMs
Euplotes cristatus	ARMs
Eupogodon spinellus	NA
Eurychasma dicksonii	Krumhansl K, Brooks C, Kingsbury S, DiBacco C (2025). Metabarcoding of Benthic Marine Communities in Nova Scotia and New Brunswick. Version 1.1. Fisheries and Oceans Canada. Occurrence dataset. ttps://ipt.iobis.org/obiscanada/resource?r=metabarcoding_benthic_marine_communities_in_novascotia_newbrunswick_2021&v=1.1
Eustigmatales	GBIF records
Fabienna sphaerica	NA
Florenciella parvula	Joo, H.M., Kim, K.E., Park, J.S., Kim, H.J., Yang, E.J., Lee, T.K., Cho, K.H., Jung, J., Lee, Y., Kang, S.H. and Jung, S.W., 2022. Ecological Responses of Core Phytoplankton by Latitudinal Differences in the Arctic Ocean in Late Summer Revealed by 18S rDNA Metabarcoding. Frontiers in Marine Science, 9, p.879911.
Florenciellales	Joo, H.M., Kim, K.E., Park, J.S., Kim, H.J., Yang, E.J., Lee, T.K., Cho, K.H., Jung, J., Lee, Y., Kang, S.H. and Jung, S.W., 2022. Ecological Responses of Core Phytoplankton by Latitudinal Differences in the Arctic Ocean in Late Summer Revealed by 18S rDNA Metabarcoding. Frontiers in Marine Science, 9, p.879911.
Fragilariophycidae	Arctic Protist Flora
Fragilariopsis cylindrus	Arctic Protist Flora
Fucus distichus	ARMs
Gigartinales	Arctic Protist Flora
Glycera lapidum	ARMs
Gonyaulax elongata	Arctic Protist Flora
Gorgonocephalus eucnemis	ARMs
Gymnodinium	Arctic Protist Flora
Gymnophrys	NA
Gyrodinium	Arctic Protist Flora
Haliphthoros	GBIF records
Halocynthia roretzi	NA
Halomonhystera	ARMs
Halosiphon tomentosus	ARMs
Halothrix ambigua	GBIF records
Haptophyceae	Arctic Protist Flora
Haptophyta	Arctic Protist Flora
Haptoria	ARMs
Hartmannulidae	GBIF records
Hemiselmis	Arctic Protist Flora
Heterocapsa rotundata	Arctic Protist Flora
Hexasterias problematica	Arctic Protist Flora
Hiatella arctica	ARMs
Hydrurus foetidus	GBIF records
Hypotrichia	ARMs
Impagidinium pallidum	de Vernal, A., Rochon, A., Fréchette, B., Henry, M., Radi, T. and Solignac, S., 2013. Reconstructing past sea ice cover of the Northern Hemisphere from dinocyst assemblages: status of the approach. Quaternary Science Reviews, 79, pp.122-134.
Incisomonas marina	Xu, D., Kong, H., Yang, E.J., Li, X., Jiao, N., Warren, A., Wang, Y., Lee, Y., Jung, J. and Kang, S.H., 2020. Contrasting community composition of active microbial eukaryotes in melt ponds and sea water of the Arctic Ocean revealed by high throughput sequencing. Frontiers in Microbiology, 11, p.1170.
Intramacronucleata	Olsen, L.M., Duarte, P., Peralta-Ferriz, C., Kauko, H.M., Johansson, M., Peeken, I., Różańska-Pluta, M., Tatarek, A., Wiktor, J., Fernández-Méndez, M. and Wagner, P.M., 2019. A red tide in the pack ice of the Arctic Ocean. Scientific Reports, 9(1), p.9536.
Karlodinium	Arctic Protist Flora
Karlodinium veneficum	Arctic Protist Flora
Katablepharis	Arctic Protist Flora
Komma caudata	Arctic Protist Flora
Laboea strobila	ARMs
Labyrinthula	GBIF records
Labyrinthulea	GBIF records
Laminariales	ARMs
Lepidonotus squamatus	ARMs
Leptocylindrus minimus	Arctic Protist Flora
Lessardia elongata	Arctic Protist Flora
Leucocryptos	Arctic Protist Flora
Limacina retroversa	ARMs
Litonotus gracilis	GBIF records
Lobata	ARMs
Macoma balthica	ARMs
Mamiella gilva	Arctic Protist Flora
Mamiellophyceae	Arctic Protist Flora
Massisteria marina	GBIF records
Melobesioideae	ARMs
Mertensia ovum	ARMs
Metakinetoplastina	von der Heyden, S. and Cavalier-Smith, T., 2005. Culturing and environmental DNA sequencing uncover hidden kinetoplastid biodiversity and a major marine clade within ancestrally freshwater Neobodo designis. International journal of systematic and evolutionary microbiology, 55(6), pp.2605-2621.
Metridia longa	ARMs
Metridium senile	ARMs
Micractinium pusillum	Arctic Protist Flora
Micromonas polaris	Benner, I., Irwin, A.J. and Finkel, Z.V., 2020. Capacity of the common Arctic picoeukaryote Micromonas to adapt to a warming ocean. Limnology and Oceanography Letters, 5(2), pp.221-227.
Micromonas pusilla	Arctic Protist Flora
Micronephthys minuta	ARMs
Microporella ciliata	ARMs
Micrura	ARMs
Ministeria vibrans	Krumhansl K, Brooks C, Kingsbury S, DiBacco C (2025). Metabarcoding of Benthic Marine Communities in Nova Scotia and New Brunswick. Version 1.1. Fisheries and Oceans Canada. Occurrence dataset. ttps://ipt.iobis.org/obiscanada/resource?r=metabarcoding_benthic_marine_communities_in_novascotia_newbrunswick_2021&v=1.1
Monoraphidium	Arctic Protist Flora
Monostroma grevillei	Arctic Protist Flora
Musculus discors	ARMs
Mya arenaria	ARMs
Mytilus edulis	ARMs
Naegleria	De Jonckheere, J.F., 2006. Isolation and molecular identification of free-living amoebae of the genus Naegleria from Arctic and sub-Antarctic regions. European journal of protistology, 42(2), pp.115-123.
Nannochloropsis	GBIF records
Nassophorea	ARMs
Navicula	Arctic Protist Flora
Neobodo	von der Heyden, S. and Cavalier-Smith, T., 2005. Culturing and environmental DNA sequencing uncover hidden kinetoplastid biodiversity and a major marine clade within ancestrally freshwater Neobodo designis. International journal of systematic and evolutionary microbiology, 55(6), pp.2605-2621.
Neobodo designis	von der Heyden, S. and Cavalier-Smith, T., 2005. Culturing and environmental DNA sequencing uncover hidden kinetoplastid biodiversity and a major marine clade within ancestrally freshwater Neobodo designis. International journal of systematic and evolutionary microbiology, 55(6), pp.2605-2621.
Nephroselmis pyriformis	Arctic Protist Flora
Nephtys hombergii	ARMs
Nereis pelagica	ARMs
Nicolea zostericola	ARMs
Nitzschia	Arctic Protist Flora
Nitzschia frustulum	Arctic Protist Flora
Nitzschia longissima	Arctic Protist Flora
Nolandella hibernica	Krumhansl K, Brooks C, Kingsbury S, DiBacco C (2025). Metabarcoding of Benthic Marine Communities in Nova Scotia and New Brunswick. Version 1.1. Fisheries and Oceans Canada. Occurrence dataset. ttps://ipt.iobis.org/obiscanada/resource?r=metabarcoding_benthic_marine_communities_in_novascotia_newbrunswick_2021&v=1.1
Obelia longissima	ARMs
Oblongichytrium	Vane, K., Cobain, M.R., Trueman, C.N., Vonnahme, T.R., Rokitta, S., Polunin, N.V. and Flores, H., 2023. Tracing basal resource use across sea‐ice, pelagic, and benthic habitats in the early Arctic spring food web with essential amino acid carbon isotopes. Limnology and Oceanography, 68(4), pp.862-877.
Ochromonadales	Zhang, F., He, J., Lin, L. and Jin, H., 2015. Dominance of picophytoplankton in the newly open surface water of the central Arctic Ocean. Polar Biology, 38, pp.1081-1089.
Ochromonas	Arctic Protist Flora
Ochromonas triangulata	Dorrell, R.G., Kuo, A., Füssy, Z., Richardson, E.H., Salamov, A., Zarevski, N., Freyria, N.J., Ibarbalz, F.M., Jenkins, J., Karlusich, J.J.P. and Steindorff, A.S., 2023. Convergent evolution and horizontal gene transfer in Arctic Ocean microalgae. Life Science Alliance, 6(3).
Ochrophyta	Arctic Protist Flora
Odonthalia dentata	ARMs
Oikopleura labradoriensis	ARMs
Oithona similis	ARMs
Oligotrichia	ARMs
Ostreococcus	Arctic Protist Flora
Palpitomonas	Kellogg, C.T., McClelland, J.W., Dunton, K.H. and Crump, B.C., 2019. Strong seasonality in arctic estuarine microbial food webs. Frontiers in Microbiology, 10, p.479205.
Parabirojimia similis	NA
Paracineta limbata	GBIF records
Paragymnodinium shiwhaense	GBIF records
Paraphysomonas	Arctic Protist Flora
Paraphysomonas imperforata	Arctic Protist Flora
Parasagitta elegans	ARMs
Paulsenella chaetoceratis	Arctic Protist Flora
Pectinaria granulata	ARMs
Pedinella	Daugbjerg, N., 1996. Mesopedinella arctica gen. et sp. nov.(Pedinellales, Dictyochophyceae) I: fine structure of a new marine phytofiagellate from Arctic Canada. Phycologia, 35(5), pp.435-445.
Pedinellales	Daugbjerg, N., 1996. Mesopedinella arctica gen. et sp. nov.(Pedinellales, Dictyochophyceae) I: fine structure of a new marine phytofiagellate from Arctic Canada. Phycologia, 35(5), pp.435-445.
Pelagophyceae	Arctic Protist Flora
Pelagostrobilidium	Jiang, Y., Yang, E.J., Min, J.O., Kim, T.W. and Kang, S.H., 2015. Vertical variation of pelagic ciliate communities in the western Arctic Ocean. Deep Sea Research Part II: Topical Studies in Oceanography, 120, pp.103-113.
Peritrichia	ARMs
Peritromus	ARMs
Perkinsidae	GBIF records
Phaeocystis	Arctic Protist Flora
Phaeophyceae	ARMs
Phaeostrophion irregulare	NA
Phaeothamniophyceae	GBIF records
Phallusia mammillata	NA
Philasteridae	GBIF records
Pholoe longa	ARMs
Picomonadida	Ibarbalz, F.M., Henry, N., Mahé, F., Ardyna, M., Zingone, A., Scalco, E., Lovejoy, C., Lombard, F., Jaillon, O., Iudicone, D. and Malviya, S., 2023. Pan-Arctic plankton community structure and its global connectivity. Elem Sci Anth, 11(1), p.00060.
Picomonas	Freyria, N.J., Joli, N. and Lovejoy, C., 2021. A decadal perspective on north water microbial eukaryotes as Arctic Ocean sentinels. Scientific Reports, 11(1), p.8413.
Picozoa	Thaler, M. and Lovejoy, C., 2015. Biogeography of heterotrophic flagellate populations indicates the presence of generalist and specialist taxa in the Arctic Ocean. Applied and Environmental Microbiology, 81(6), pp.2137-2148.
Pithites	GBIF records
Platyamoeba contorta	GBIF records
Pleurosigma	Arctic Protist Flora
Pleurosigmataceae	Arctic Protist Flora
Polarella glacialis	Arctic Protist Flora
Polaria polaris	NA
Polykrikos	Arctic Protist Flora
Polynoidae	ARMs
Priapulus caudatus	ARMs
Prionospio	ARMs
Proboscia alata	Arctic Protist Flora
Procryptobia sorokini	Nitsche, F. and Arndt, H., 2015. Comparison of similar Arctic and Antarctic morphotypes of heterotrophic protists regarding their genotypes and ecotypes. Protist, 166(1), pp.42-57.
Prorocentrum micans	Egge, E., Elferink, S., Vaulot, D., John, U., Bratbak, G., Larsen, A. and Edvardsen, B., 2021. An 18S V4 rDNA metabarcoding dataset of protist diversity in the Atlantic inflow to the Arctic Ocean, through the year and down to 1000 m depth. Earth System Sc
Protaspa	Arctic Protist Flora
Protaspa grandis	GBIF records
Protoceratium reticulatum	Arctic Protist Flora
Protodinium simplex	Arctic Protist Flora - listed under old name of Gymnodinium simplex
Protodrilus	Krumhansl K, Brooks C, Kingsbury S, DiBacco C (2025). Metabarcoding of Benthic Marine Communities in Nova Scotia and New Brunswick. Version 1.1. Fisheries and Oceans Canada. Occurrence dataset. ttps://ipt.iobis.org/obiscanada/resource?r=metabarcoding_benthic_marine_communities_in_novascotia_newbrunswick_2021&v=1.1
Protoperidinium	Arctic Protist Flora
Protoperidinium bipes	Arctic Protist Flora
Protoperidinium conicum	Arctic Protist Flora
Protoperidinium denticulatum	Arctic Protist Flora
Protoperidinium depressum	Arctic Protist Flora
Protoperidinium pellucidum	Arctic Protist Flora
Protoperidinium thorianum	Arctic Protist Flora
Protoperidinium thulesense	GBIF records
Prymnesiales	Arctic Protist Flora
Prymnesium	Arctic Protist Flora - Prymnesium spp
Pseudocalanus moultoni	Biodiversity of Marine Planktonic Copepods
Pseudocalanus newmani	ARMs
Pseudocollinia oregonensis	Krumhansl K, Brooks C, Kingsbury S, DiBacco C (2025). Metabarcoding of Benthic Marine Communities in Nova Scotia and New Brunswick. Version 1.1. Fisheries and Oceans Canada. Occurrence dataset. ttps://ipt.iobis.org/obiscanada/resource?r=metabarcoding_benthic_marine_communities_in_novascotia_newbrunswick_2021&v=1.1
Pseudogomphonema	Arctic Protist Flora
Pseudomystides limbata	NA
Pseudo-nitzschia australis	Arctic Protist Flora
Pseudo-nitzschia seriata	Arctic Protist Flora
Pseudopirsonia mucosa	GBIF records
Pseudothrix groenlandica	GBIF records
Psolidium	Krumhansl K, Brooks C, Kingsbury S, DiBacco C (2025). Metabarcoding of Benthic Marine Communities in Nova Scotia and New Brunswick. Version 1.1. Fisheries and Oceans Canada. Occurrence dataset. ttps://ipt.iobis.org/obiscanada/resource?r=metabarcoding_benthic_marine_communities_in_novascotia_newbrunswick_2021&v=1.1
Pteridomonas	GBIF records
Pterosperma cristatum	Arctic Protist Flora
Ptilota serrata	Arctic Protist Flora
Ptychodiscus	Arctic Protist Flora
Pycnococcus provasolii	GBIF records
Pylaiella	ARMs
Pylaiella littoralis	ARMs
Pyramimonas	Arctic Protist Flora - lots of genus present though
Pythium	GBIF records
Retaria	Wietkamp, S., 2016. A comparative study of cryo-pelagic coupling of protist communities in the Arctic and Southern Ocean (Doctoral dissertation, University of Hamburg).
Rhaphoneis	Arctic Protist Flora
Rhincalanus nasutus	ARMs
Rhodomela confervoides	ARMs
Rhodomonas	Arctic Protist Flora
Rhodophysema elegans	Arctic Protist Flora
Rhynchopus	Krumhansl K, Brooks C, Kingsbury S, DiBacco C (2025). Metabarcoding of Benthic Marine Communities in Nova Scotia and New Brunswick. Version 1.1. Fisheries and Oceans Canada. Occurrence dataset. ttps://ipt.iobis.org/obiscanada/resource?r=metabarcoding_benthic_marine_communities_in_novascotia_newbrunswick_2021&v=1.1
Rimostrombidium	Jacquemot, L., Tremblay, J.E., Morency, C. and Lovejoy, C., 2024. Stratification and summer protist communities in the Arctic influenced coastal systems of Nunavik (Québec, Canada). Frontiers in Marine Science, 11, p.1321604.
Robertgurneya	ARMs
Sagitta elegans	ARMs
Sarcinochrysidales	Balzano, S., Gourvil, P., Siano, R., Chanoine, M., Marie, D., Lessard, S., Sarno, D. and Vaulot, D., 2012. Diversity of cultured photosynthetic flagellates in the northeast Pacific and Arctic Oceans in summer. Biogeosciences, 9(11), pp.4553-4571.
Sarsia lovenii	ARMs
Scalibregma inflatum	ARMs
Scenedesmaceae	Arctic Protist Flora
Scenedesmus armatus	Arctic Protist Flora
Scoloplos armiger	ARMs
Scrippsiella	Arctic Protist Flora
Scrippsiella trochoidea	Arctic Protist Flora
Scytosiphon lomentaria	GBIF records
Sellaphora pupula	Arctic Protist Flora
Semibalanus balanoides	ARMs
Serripes groenlandicus	ARMs
Sessilida	ARMs
Sinophysis	Arctic Protist Flora
Skeletonema	Arctic Protist Flora
Skeletonema marinoi	Arctic Protist Flora
Sphacelaria	ARMs
Sphaeroforma tapetis	Krumhansl K, Brooks C, Kingsbury S, DiBacco C (2025). Metabarcoding of Benthic Marine Communities in Nova Scotia and New Brunswick. Version 1.1. Fisheries and Oceans Canada. Occurrence dataset. ttps://ipt.iobis.org/obiscanada/resource?r=metabarcoding_benthic_marine_communities_in_novascotia_newbrunswick_2021&v=1.1
Spiniferites ramosus	Mudie, P.J. and Rochon, A., 2001. Distribution of dinoflagellate cysts in the Canadian Arctic marine region. Journal of Quaternary Science: Published for the Quaternary Research Association, 16(7), pp.603-620.
Spiniferodinium galeiforme	GBIF records
Spirostrombidium	ARMs
Spirotontonia	Jiang, Y., Yang, E.J., Min, J.O., Kang, S.H. and Lee, S., 2013. Using pelagic ciliated microzooplankton communities as an indicator for monitoring environmental condition under impact of summer sea-ice reduction in western Arctic Ocean. Ecological indicators, 34, pp.380-390.
Spirotrichea	Jiang, Y., Yang, E.J., Min, J.O., Kang, S.H. and Lee, S., 2013. Using pelagic ciliated microzooplankton communities as an indicator for monitoring environmental condition under impact of summer sea-ice reduction in western Arctic Ocean. Ecological indicators, 34, pp.380-390.
Spumellaria	ARMs
Stauridium tetras	Arctic Protist Flora
Stephanoeca	Arctic Protist Flora
Stephanoecidae	Thomsen, H.A. and Østergaard, J.B., 2017. Acanthoecid choanoflagellates from the Atlantic Arctic Region− a baseline study. Heliyon, 3(7).
Stramenopiles	Thaler, M. and Lovejoy, C., 2014. Environmental selection of marine stramenopile clades in the Arctic Ocean and coastal waters. Polar biology, 37, pp.347-357.
Strombidiidae	Onda, D.F., Medrinal, E., Comeau, A.M., Thaler, M., Babin, M. and Lovejoy, C., 2017. Seasonal and interannual changes in ciliate and dinoflagellate species assemblages in the Arctic Ocean (Amundsen Gulf, Beaufort Sea, Canada). Frontiers in Marine Science, 4, p.16.
Strombidinopsis	Jiang, Y., Yang, E.J., Min, J.O., Kang, S.H. and Lee, S., 2013. Using pelagic ciliated microzooplankton communities as an indicator for monitoring environmental condition under impact of summer sea-ice reduction in western Arctic Ocean. Ecological indicators, 34, pp.380-390.
Strombidium	ARMs
Strombidium chlorophilum	Lovejoy, C., Legendre, L., Martineau, M.J., Bâcle, J. and Von Quillfeldt, C.H., 2002. Distribution of phytoplankton and other protists in the North Water. Deep Sea Research Part II: Topical Studies in Oceanography, 49(22-23), pp.5027-5047.
Suessiaceae	Harðardóttir, S., Haile, J.S., Ray, J.L., Limoges, A., Van Nieuwenhove, N., Lalande, C., Grondin, P.L., Jackson, R., Skaar, K.S., Heikkilä, M. and Berge, J., 2024. Millennial-scale variations in Arctic sea ice are recorded in sedimentary ancient DNA of the microalga Polarella glacialis. Communications Earth & Environment, 5(1), p.25.
Suessiales	Harðardóttir, S., Haile, J.S., Ray, J.L., Limoges, A., Van Nieuwenhove, N., Lalande, C., Grondin, P.L., Jackson, R., Skaar, K.S., Heikkilä, M. and Berge, J., 2024. Millennial-scale variations in Arctic sea ice are recorded in sedimentary ancient DNA of the microalga Polarella glacialis. Communications Earth & Environment, 5(1), p.25.
Synchaeta baltica	ARMs - species in same genus though
Synchaeta vorax	ARMs
Syndiniales	Egge, E., Elferink, S., Vaulot, D., John, U., Bratbak, G., Larsen, A. and Edvardsen, B., 2021. An 18S V4 rDNA metabarcoding dataset of protist diversity in the Atlantic inflow to the Arctic Ocean, through the year and down to 1000 m depth. Earth System Sc
Teleaulax amphioxeia	Arctic Protist Flora
Telonema	Arctic Protist Flora
Telonema antarcticum	Arctic Protist Flora
Thalassionema bacillare	Arctic Protist Flora
Thalassiosira	Arctic Protist Flora
Thalassiosira aestivalis	Arctic Protist Flora
Thalassiosira concaviuscula	Luddington, I.A., Lovejoy, C. and Kaczmarska, I., 2016. Species-rich meta-communities of the diatom order Thalassiosirales in the Arctic and northern Atlantic Ocean. Journal of Plankton Research, 38(4), pp.781-797.
Thalassiosira hispida	Arctic Protist Flora
Thalassiosira minima	Arctic Protist Flora
Thalassiosira oceanica	Arctic Protist Flora
Thaumatomonadidae	GBIF records
Thecofilosea	Xu, D., Kong, H., Yang, E.J., Li, X., Jiao, N., Warren, A., Wang, Y., Lee, Y., Jung, J. and Kang, S.H., 2020. Contrasting community composition of active microbial eukaryotes in melt ponds and sea water of the Arctic Ocean revealed by high throughput sequencing. Frontiers in Microbiology, 11, p.1170.
Thraustochytrium	Hassett, B.T., 2020. A Widely Distributed Thraustochytrid Parasite of Diatoms Isolated from the Arctic Represents a gen. and sp. nov. Journal of Eukaryotic Microbiology, 67(4), pp.480-490.
Tintinnopsis	ARMs
Tintinnopsis cylindrica	ARMs
Tintinnopsis parvula	ARMs
Trachydiscus	Krumhansl K, Brooks C, Kingsbury S, DiBacco C (2025). Metabarcoding of Benthic Marine Communities in Nova Scotia and New Brunswick. Version 1.1. Fisheries and Oceans Canada. Occurrence dataset. ttps://ipt.iobis.org/obiscanada/resource?r=metabarcoding_benthic_marine_communities_in_novascotia_newbrunswick_2021&v=1.1
Trebouxiophyceae	ARMs
Tribonema marinum	Krumhansl K, Brooks C, Kingsbury S, DiBacco C (2025). Metabarcoding of Benthic Marine Communities in Nova Scotia and New Brunswick. Version 1.1. Fisheries and Oceans Canada. Occurrence dataset. ttps://ipt.iobis.org/obiscanada/resource?r=metabarcoding_benthic_marine_communities_in_novascotia_newbrunswick_2021&v=1.1
Triconia borealis	ARMs
Triparma pacifica	GBIF records
Triparma strigata	GBIF records
Tripos	Arctic Protist Flora
Tripos tenuis	Arctic Protist Flora
Ulnaria ulna	Arctic Protist Flora
Ulothrix	ARMs
Ulvaria splendens	GBIF records
Ulvophyceae	ARMs
Uronema	Arctic Protist Flora
Vermamoeba vermiformis	Krumhansl K, Brooks C, Kingsbury S, DiBacco C (2025). Metabarcoding of Benthic Marine Communities in Nova Scotia and New Brunswick. Version 1.1. Fisheries and Oceans Canada. Occurrence dataset. ttps://ipt.iobis.org/obiscanada/resource?r=metabarcoding_benthic_marine_communities_in_novascotia_newbrunswick_2021&v=1.1
Vorticella	ARMs
Vorticellidae	ARMs
Warnowia	Arctic Protist Flora
Zoothamnium	ARMS - genus present, not species
